# Supplementary material for: Vertical Force–Velocity Profiling in Soccer: A Systematic Review of Evidence, Assumptions, and Limitations
Source: J Funct Morphol Kinesiol. 2026 Feb 27;11(1):99. doi: 10.3390/jfmk11010099 (PMC13028409; doi:10.3390/jfmk11010099)
Supplement: Supplementary file 1 [file jfmk-11-00099-s001.zip]

Archive with 1 entries (1 files):
- jfmk-4117291-supplementary.pdf
